# Supplementary material for: Multimodal phenotypic classification of generalized anxiety and panic using structural MRI data and psychosocial factors: machine learning results from the German National Cohort (NAKO) study
Source: Transl Psychiatry. 2026 May 28;16:287. doi: 10.1038/s41398-026-04131-1 (PMC13219414; doi:10.1038/s41398-026-04131-1)
Supplement: Supplementary file 3 — S2 GAD variable Importance - Psychosocial model (P) [file 41398_2026_4131_MOESM3_ESM.xls]

## Sheet: gad_cat_psycho_winning_varImp
rank	Variable	ROC-Importance
1	Depression (PHQ)	0.95279
2	Stress	0.909951
3	Childhood Traumata	0.658012
4	Panic Attacks	0.649407
5	Female	0.576333
6	Age	0.542961
7	Smoking (Lifetime Cigarettes)	0.525759
