# Supplementary material for: Multimodal phenotypic classification of generalized anxiety and panic using structural MRI data and psychosocial factors: machine learning results from the German National Cohort (NAKO) study
Source: Transl Psychiatry. 2026 May 28;16:287. doi: 10.1038/s41398-026-04131-1 (PMC13219414; doi:10.1038/s41398-026-04131-1)
Supplement: Supplementary file 4 — S3 Panic attacks variable importance - Psychosocial model (P) [file 41398_2026_4131_MOESM4_ESM.xls]

## Sheet: panic_cat_psycho_winning_varImp
rank	variable	importance score (ROC)
1	GAD	0.888617
2	Depression (PHQ)	0.840249
3	Stress	0.812068
4	Childhood Traumata	0.638174
5	Female	0.586077
6	Smoking (Lifetime Cigarettes)	0.525785
7	Age	0.515516
