# Supplementary material for: Multimodal phenotypic classification of generalized anxiety and panic using structural MRI data and psychosocial factors: machine learning results from the German National Cohort (NAKO) study
Source: Transl Psychiatry. 2026 May 28;16:287. doi: 10.1038/s41398-026-04131-1 (PMC13219414; doi:10.1038/s41398-026-04131-1)
Supplement: Supplementary file 5 — S4 GAD variable importance - Neuroimaging (N) model [file 41398_2026_4131_MOESM5_ESM.xls]

## Sheet: gad_cat_neural_winning_varImp
rank	variable	importance score (ROC)
1	left IF (Amygdala)	0.565794
2	left Area OP8 (Frontal Operculum)	0.530047
3	right SF (Amygdala)	0.52788
4	left Area 7M (SPL)	0.525068
5	left Area OP9 (Frontal Operculum)	0.524523
6	right Area PGa (IPL)	0.523757
7	right Area Fp2 (FPole)	0.523697
8	left Area 7PC (SPL)	0.523203
9	left Area Id6 (Insula)	0.522893
10	right Frontal-to-Temporal (GapMap)	0.52254
11	right VTM (Amygdala)	0.522229
12	left Area hIP1 (IPS)	0.521474
13	right LB (Amygdala)	0.521241
14	right Area 5Ci (SPL)	0.520635
15	right Area hIP5 (IPS)	0.519901
16	right Area hIP3 (IPS)	0.519625
17	right Area p24ab (pACC)	0.519434
18	left Area hPO1 (POS)	0.519221
19	left Area 5Ci (SPL)	0.518808
20	right MF (Amygdala)	0.51845
21	left Area 7A (SPL)	0.518293
22	right Area Fp1 (FPole)	0.518055
23	right Area 6d1 (PreCG)	0.517993
24	left Area hIP3 (IPS)	0.517806
25	left Area hIP2 (IPS)	0.517486
26	right Area 5M (SPL)	0.517275
27	right Area 7M (SPL)	0.51722
28	right Area Id6 (Insula)	0.517144
29	right Dorsal Dentate Nucleus (Cerebellum)	0.517006
30	left Frontal-to-Temporal (GapMap)	0.516455
31	left Dorsal Dentate Nucleus (Cerebellum)	0.516261
32	left Area hIP8 (IPS)	0.516247
33	left Area hIP4 (IPS)	0.515997
34	right HATA (Hippocampus)	0.515975
35	right Area Fo6 (OFC)	0.515709
36	left HC-Prosubiculum (Hippocampus)	0.515608
37	right Area hIP1 (IPS)	0.515592
38	right Area Fo1 (OFC)	0.515384
39	left Area Id7 (Insula)	0.515272
40	left Area PFop (IPL)	0.515124
41	left Area PGp (IPL)	0.514848
42	left Area FG3 (FusG)	0.514788
43	right Area OP7 (Frontal Operculum)	0.514716
44	left Fastigial Nucleus (Cerebellum)	0.514671
45	right Area OP8 (Frontal Operculum)	0.51465
46	left Area 6ma (preSMA, mesial SFG)	0.514547
47	left Area hIP5 (IPS)	0.514461
48	right Area OP2 (POperc)	0.514259
49	left SF (Amygdala)	0.514212
50	right Area 5L (SPL)	0.514206
51	right CA2 (Hippocampus)	0.514171
52	right Area p32 (pACC)	0.514132
53	right Area 3a (PostCG)	0.514102
54	left Area 5M (SPL)	0.513853
55	right Frontal-I (GapMap)	0.513828
56	left Area Fo1 (OFC)	0.513756
57	right Area 4a (PreCG)	0.513623
58	left Area OP7 (Frontal Operculum)	0.513613
59	left Area OP5 (Frontal Operculum)	0.513304
60	left HATA (Hippocampus)	0.513294
61	right Ch 123 (Basal Forebrain)	0.513243
62	left Area hOc4la (LOC)	0.513171
63	right Area 45 (IFG)	0.513117
64	left Area PF (IPL)	0.512934
65	left Area hIP6 (IPS)	0.512879
66	right Area hOc4v (LingG)	0.512726
67	right Area 7P (SPL)	0.512708
68	left Area 45 (IFG)	0.512405
69	right Area hIP8 (IPS)	0.512265
70	right Area 3b (PostCG)	0.512146
71	right HC-Presubiculum (Hippocampus)	0.511394
72	left Area OP6 (Frontal Operculum)	0.511352
73	right Area FG2 (FusG)	0.511316
74	right Area hOc4d (Cuneus)	0.51116
75	left VTM (Amygdala)	0.511127
76	right CA3 (Hippocampus)	0.510901
77	left Area hIP7 (IPS)	0.510823
78	right Ventral Dentate Nucleus (Cerebellum)	0.510704
79	right Area Id7 (Insula)	0.510598
80	left Area Fp2 (FPole)	0.510578
81	left Area 2 (PostCS)	0.51054
82	right Area hIP6 (IPS)	0.510525
83	left Area 44 (IFG)	0.510521
84	left Area Fo2 (OFC)	0.510519
85	left Area Ia (Insula)	0.510428
86	right Area hOc4la (LOC)	0.510378
87	left Area hOc4lp (LOC)	0.510224
88	right Area 1 (PostCG)	0.510066
89	right Area 33 (ACC)	0.509927
90	right Area OP3 (POperc)	0.509922
91	left Entorhinal Cortex	0.509898
92	left Area OP2 (POperc)	0.509734
93	right Area OP1 (POperc)	0.509701
94	right Area TE 2.2 (STG)	0.50968
95	right Area s24 (sACC)	0.509433
96	right Area STS2 (STS)	0.509238
97	right Area STS1 (STS)	0.509231
98	left Temporal-to-Parietal (GapMap)	0.509147
99	left Area 5L (SPL)	0.509129
100	right Area OP9 (Frontal Operculum)	0.509065
101	left Ch 4 (Basal Forebrain)	0.509029
102	right HC-Transsubiculum (Hippocampus)	0.508983
103	left Frontal-I (GapMap)	0.508917
104	left Area TE 1.0 (HESCHL)	0.508901
105	left Area PGa (IPL)	0.508643
106	left Area TE 1.1 (HESCHL)	0.508609
107	left Area OP4 (POperc)	0.508551
108	left DG (Hippocampus)	0.508512
109	right Fastigial Nucleus (Cerebellum)	0.508508
110	right Area OP5 (Frontal Operculum)	0.50839
111	left HC-Transsubiculum (Hippocampus)	0.508357
112	right Area FG1 (FusG)	0.508346
113	left Frontal-II (GapMap)	0.508324
114	right Area Ig1 (Insula)	0.508293
115	left Area TE 1.2 (HESCHL)	0.508213
116	left MF (Amygdala)	0.508089
117	left Area s32 (sACC)	0.508055
118	left Area hOc6 (POS)	0.507947
119	right Area TE 3 (STG)	0.507928
120	left Area PFt (IPL)	0.507554
121	left Area TeI (STG)	0.507545
122	left Ch 123 (Basal Forebrain)	0.507511
123	right Area TeI (STG)	0.50747
124	left Area TE 3 (STG)	0.507444
125	left Area FG1 (FusG)	0.507268
126	left Area p24ab (pACC)	0.507236
127	left Area hOc4v (LingG)	0.507224
128	right Area Id5 (Insula)	0.50717
129	left Area Fo3 (OFC)	0.507104
130	right Temporal-to-Parietal (GapMap)	0.507049
131	left Area hOc1 (V1, 17, CalcS)	0.507009
132	left Area 3a (PostCG)	0.506942
133	right Frontal-II (GapMap)	0.506921
134	right Area PFcm (IPL)	0.506487
135	left Area 1 (PostCG)	0.506432
136	right Area 44 (IFG)	0.506355
137	left CA3 (Hippocampus)	0.506143
138	right Area TE 1.1 (HESCHL)	0.506092
139	right Entorhinal Cortex	0.506053
140	right Area Ia (Insula)	0.506032
141	right Area TE 1.0 (HESCHL)	0.505917
142	right Area hIP7 (IPS)	0.505917
143	right Area PFop (IPL)	0.505747
144	right Area Fo2 (OFC)	0.505736
145	left Area Fo4 (OFC)	0.505601
146	right HC-Subiculum (Hippocampus)	0.505463
147	left Area STS1 (STS)	0.505457
148	right Area p24c (pACC)	0.505452
149	left Area 4a (PreCG)	0.505373
150	left Area Fo6 (OFC)	0.505344
151	right Area 6d2 (PreCG)	0.505328
152	right CM (Amygdala)	0.505212
153	left Area Id3 (Insula)	0.505118
154	left Area Id1 (Insula)	0.505108
155	right Area hIP4 (IPS)	0.505045
156	left Area 4p (PreCG)	0.504957
157	left Area Ig3 (Insula)	0.504916
158	right Area Id2 (Insula)	0.504907
159	left Area FG4 (FusG)	0.504907
160	right Area FG4 (FusG)	0.504827
161	left Interposed Nucleus (Cerebellum)	0.504822
162	left Area 33 (ACC)	0.504805
163	right Area Id4 (Insula)	0.504643
164	right Area 4p (PreCG)	0.504642
165	left Area hOc2 (V2, 18)	0.504585
166	left Area Fp1 (FPole)	0.504518
167	right Area 6ma (preSMA, mesial SFG)	0.504493
168	left HC-Subiculum (Hippocampus)	0.504464
169	right Area OP6 (Frontal Operculum)	0.504406
170	right Area Ig2 (Insula)	0.504247
171	right Area hOc6 (POS)	0.504241
172	right Area Fo4 (OFC)	0.504228
173	right Area Fo7 (OFC)	0.504222
174	left Area 7P (SPL)	0.504133
175	right Area hOc1 (V1, 17, CalcS)	0.504119
176	right Area 25 (sACC)	0.504086
177	right Area s32 (sACC)	0.504069
178	left Area 6mp (SMA, mesial SFG)	0.504037
179	left LB (Amygdala)	0.503979
180	left Area Fo7 (OFC)	0.503604
181	left HC-Parasubiculum (Hippocampus)	0.503599
182	right Area hPO1 (POS)	0.503588
183	left CA2 (Hippocampus)	0.503586
184	left Area hOc3d (Cuneus)	0.503529
185	right CA1 (Hippocampus)	0.503457
186	right Area hOc2 (V2, 18)	0.503401
187	right Area 6d3 (SFS)	0.503234
188	right Area Ig3 (Insula)	0.50318
189	right Area PF (IPL)	0.503136
190	right HC-Parasubiculum (Hippocampus)	0.503119
191	right Ch 4 (Basal Forebrain)	0.503112
192	left Area hOc5 (LOC)	0.503039
193	right Area Id3 (Insula)	0.503037
194	right Area hOc5 (LOC)	0.503011
195	left Area 25 (sACC)	0.502956
196	left Area Fo5 (OFC)	0.502952
197	left Area Id5 (Insula)	0.502939
198	right Area FG3 (FusG)	0.502906
199	right Area PFm (IPL)	0.502734
200	left Area hOc4d (Cuneus)	0.502693
201	left Ventral Dentate Nucleus (Cerebellum)	0.502558
202	right Area PFt (IPL)	0.502482
203	right Area PGp (IPL)	0.502465
204	left Area TE 2.1 (STG)	0.502422
205	left Area 3b (PostCG)	0.502376
206	left HC-Presubiculum (Hippocampus)	0.502335
207	right DG (Hippocampus)	0.502243
208	right Area TI (STG)	0.502218
209	left Area TE 2.2 (STG)	0.502176
210	left CM (Amygdala)	0.502141
211	left Area 6d1 (PreCG)	0.502116
212	right Area hIP2 (IPS)	0.502085
213	right Area 7PC (SPL)	0.502037
214	right Frontal-to-Occipital (GapMap)	0.501979
215	left Area TI (STG)	0.501869
216	right Area 2 (PostCS)	0.501866
217	right Area OP4 (POperc)	0.501853
218	left Area hOc3v (LingG)	0.501714
219	right Area Id1 (Insula)	0.501693
220	left Area s24 (sACC)	0.501669
221	right Area Fo5 (OFC)	0.501515
222	left Area Ig1 (Insula)	0.501454
223	left Area Id4 (Insula)	0.501402
224	left Area PFm (IPL)	0.501341
225	right Interposed Nucleus (Cerebellum)	0.501299
226	right Area hOc3d (Cuneus)	0.501289
227	left Area p32 (pACC)	0.501252
228	right Area hOc3v (LingG)	0.501224
229	right Area Fo3 (OFC)	0.501141
230	left Frontal-to-Occipital (GapMap)	0.50104
231	left Area Id2 (Insula)	0.501025
232	right Area 6mp (SMA, mesial SFG)	0.500974
233	right Area TE 1.2 (HESCHL)	0.500967
234	right Area hOc4lp (LOC)	0.500876
235	left Area Ig2 (Insula)	0.500846
236	right Area 7A (SPL)	0.500805
237	left Area PFcm (IPL)	0.500788
238	left Area OP3 (POperc)	0.500759
239	left Area FG2 (FusG)	0.500745
240	left Area STS2 (STS)	0.500721
241	left CA1 (Hippocampus)	0.500698
242	left Area p24c (pACC)	0.500686
243	left Area 6d3 (SFS)	0.50053
244	right HC-Prosubiculum (Hippocampus)	0.500388
245	right Area TE 2.1 (STG)	0.50027
246	left Area OP1 (POperc)	0.500091
