# Supplementary material for: Multimodal phenotypic classification of generalized anxiety and panic using structural MRI data and psychosocial factors: machine learning results from the German National Cohort (NAKO) study
Source: Transl Psychiatry. 2026 May 28;16:287. doi: 10.1038/s41398-026-04131-1 (PMC13219414; doi:10.1038/s41398-026-04131-1)
Supplement: Supplementary file 6 — S5 Panic attacks variable importance - Neuroimaging (N) model [file 41398_2026_4131_MOESM6_ESM.xls]

## Sheet: panic_cat_neural_winning_varImp
rank	variable	importance score (ROC)
1	left IF (Amygdala)	0.554063
2	left Area OP8 (Frontal Operculum)	0.537282
3	right MF (Amygdala)	0.528325
4	right Area 7A (SPL)	0.524819
5	right Area hOc4d (Cuneus)	0.523952
6	left CA2 (Hippocampus)	0.523823
7	left Area 44 (IFG)	0.523279
8	right Area 33 (ACC)	0.523226
9	right Frontal-to-Temporal (GapMap)	0.523018
10	right Area hOc4la (LOC)	0.522419
11	left Area hOc5 (LOC)	0.522383
12	right Area 6d1 (PreCG)	0.52103
13	right Area Id1 (Insula)	0.51984
14	left SF (Amygdala)	0.51957
15	right Area 5L (SPL)	0.51895
16	left Area 45 (IFG)	0.518933
17	left CM (Amygdala)	0.518714
18	right Area TE 2.1 (STG)	0.518613
19	right Area FG3 (FusG)	0.518389
20	right SF (Amygdala)	0.518194
21	left Area hIP2 (IPS)	0.518127
22	right Area 6d3 (SFS)	0.51802
23	right LB (Amygdala)	0.517833
24	left Area 3a (PostCG)	0.517758
25	right Frontal-II (GapMap)	0.517733
26	left Area Id6 (Insula)	0.517696
27	right Area Fo6 (OFC)	0.517478
28	right Ch 123 (Basal Forebrain)	0.517281
29	left Area hOc1 (V1, 17, CalcS)	0.516629
30	left Dorsal Dentate Nucleus (Cerebellum)	0.516588
31	left Area Fo3 (OFC)	0.516477
32	right Area 5Ci (SPL)	0.516466
33	left Area 6d3 (SFS)	0.51635
34	left Area STS2 (STS)	0.515916
35	right HATA (Hippocampus)	0.515844
36	left Area 5L (SPL)	0.515203
37	left Area Fo7 (OFC)	0.515146
38	left Area 7P (SPL)	0.515131
39	right Area PGa (IPL)	0.515114
40	right CA2 (Hippocampus)	0.51472
41	right HC-Presubiculum (Hippocampus)	0.514718
42	left Area OP9 (Frontal Operculum)	0.514569
43	right Area PFm (IPL)	0.514544
44	left Area PGp (IPL)	0.514315
45	right Area 7P (SPL)	0.514194
46	left MF (Amygdala)	0.514116
47	right CA3 (Hippocampus)	0.513931
48	left Area hIP4 (IPS)	0.513916
49	left Area 25 (sACC)	0.513882
50	right Area TE 2.2 (STG)	0.513837
51	left Area TE 1.2 (HESCHL)	0.513627
52	left Area 5Ci (SPL)	0.513399
53	left Area 6mp (SMA, mesial SFG)	0.513237
54	left Area p32 (pACC)	0.51316
55	left Area Id2 (Insula)	0.51311
56	left Area hOc3v (LingG)	0.513083
57	right Area hOc4v (LingG)	0.513039
58	right Area hPO1 (POS)	0.512883
59	right Area Ig2 (Insula)	0.5127
60	left Area OP7 (Frontal Operculum)	0.512698
61	right CM (Amygdala)	0.512692
62	left Area Ia (Insula)	0.512537
63	right Area hIP3 (IPS)	0.51246
64	left HC-Transsubiculum (Hippocampus)	0.512457
65	left CA3 (Hippocampus)	0.512435
66	left Area TE 1.1 (HESCHL)	0.512428
67	right Area s24 (sACC)	0.51216
68	left DG (Hippocampus)	0.512141
69	right Area Fp2 (FPole)	0.51209
70	right Entorhinal Cortex	0.511921
71	right HC-Transsubiculum (Hippocampus)	0.511905
72	left HATA (Hippocampus)	0.511872
73	left Area Id7 (Insula)	0.511822
74	left Frontal-to-Occipital (GapMap)	0.511547
75	left Interposed Nucleus (Cerebellum)	0.511501
76	left Area 6d1 (PreCG)	0.51133
77	left Area PFcm (IPL)	0.51129
78	left Area OP1 (POperc)	0.511141
79	left Area OP5 (Frontal Operculum)	0.511036
80	right HC-Subiculum (Hippocampus)	0.510975
81	right Area FG2 (FusG)	0.510895
82	left Area 1 (PostCG)	0.510716
83	right Area 3a (PostCG)	0.510662
84	right Area Id6 (Insula)	0.510639
85	left Frontal-I (GapMap)	0.510552
86	left Area 4a (PreCG)	0.510468
87	left Area PFm (IPL)	0.510114
88	right Ventral Dentate Nucleus (Cerebellum)	0.510071
89	right Area 25 (sACC)	0.510051
90	right Area hOc3d (Cuneus)	0.510022
91	left Area Ig2 (Insula)	0.510005
92	right Temporal-to-Parietal (GapMap)	0.509979
93	left Ch 4 (Basal Forebrain)	0.509975
94	right Area 6d2 (PreCG)	0.509768
95	right Area STS2 (STS)	0.509674
96	left Area 3b (PostCG)	0.509342
97	left Area Id1 (Insula)	0.509212
98	left HC-Presubiculum (Hippocampus)	0.509183
99	left Frontal-to-Temporal (GapMap)	0.508999
100	left Ch 123 (Basal Forebrain)	0.50895
101	right Area Fo1 (OFC)	0.508919
102	right DG (Hippocampus)	0.508889
103	right Area FG1 (FusG)	0.508863
104	left Area hOc2 (V2, 18)	0.508835
105	right Area 6mp (SMA, mesial SFG)	0.508392
106	right Area 7PC (SPL)	0.508348
107	left Area hIP3 (IPS)	0.508264
108	left Area hOc4lp (LOC)	0.508191
109	left Area Id3 (Insula)	0.508184
110	right CA1 (Hippocampus)	0.508166
111	right Area hOc5 (LOC)	0.508111
112	left Area OP2 (POperc)	0.508059
113	left Area 4p (PreCG)	0.508025
114	right Area p32 (pACC)	0.508014
115	left Area FG1 (FusG)	0.508
116	left Area s24 (sACC)	0.507934
117	right Area OP8 (Frontal Operculum)	0.507859
118	right Area FG4 (FusG)	0.507829
119	left Area s32 (sACC)	0.507806
120	left Area TE 1.0 (HESCHL)	0.507764
121	right Area TE 1.1 (HESCHL)	0.50767
122	left LB (Amygdala)	0.507617
123	left Area PGa (IPL)	0.507604
124	right Area TE 3 (STG)	0.507556
125	right Area hIP2 (IPS)	0.507549
126	left Area p24c (pACC)	0.507485
127	right HC-Prosubiculum (Hippocampus)	0.507424
128	right Area hIP4 (IPS)	0.50741
129	left Area Ig3 (Insula)	0.50733
130	right Area Fo5 (OFC)	0.507266
131	right Area OP9 (Frontal Operculum)	0.507242
132	left Area OP6 (Frontal Operculum)	0.507172
133	left Area hOc4la (LOC)	0.507159
134	left Area hIP6 (IPS)	0.507147
135	left Area hOc4v (LingG)	0.507147
136	left Area 33 (ACC)	0.50706
137	left Area TE 3 (STG)	0.50702
138	right Area OP1 (POperc)	0.506992
139	right Ch 4 (Basal Forebrain)	0.506918
140	right Area Fo2 (OFC)	0.506607
141	right Area TE 1.0 (HESCHL)	0.506528
142	left Area hOc3d (Cuneus)	0.50637
143	left Area Fp1 (FPole)	0.506365
144	left Area hOc4d (Cuneus)	0.506295
145	right Area 6ma (preSMA, mesial SFG)	0.506223
146	left Ventral Dentate Nucleus (Cerebellum)	0.506107
147	right Area Ia (Insula)	0.506104
148	left Area PF (IPL)	0.506074
149	left Area 7PC (SPL)	0.505947
150	left Area TeI (STG)	0.505868
151	left Temporal-to-Parietal (GapMap)	0.505825
152	right Area OP6 (Frontal Operculum)	0.505723
153	left Entorhinal Cortex	0.505673
154	right Area 5M (SPL)	0.505602
155	right Area s32 (sACC)	0.505557
156	left Area TE 2.1 (STG)	0.505507
157	right Area hOc4lp (LOC)	0.505452
158	left Area FG4 (FusG)	0.505387
159	right Area 2 (PostCS)	0.505217
160	right Frontal-I (GapMap)	0.505199
161	right Area hOc6 (POS)	0.505081
162	right Area PGp (IPL)	0.50508
163	left Area Fo1 (OFC)	0.505034
164	right VTM (Amygdala)	0.505019
165	right Area p24c (pACC)	0.504943
166	right Area TE 1.2 (HESCHL)	0.504902
167	right Area PFt (IPL)	0.504881
168	left Area FG3 (FusG)	0.504732
169	left Area hIP5 (IPS)	0.504726
170	right Area Fo3 (OFC)	0.50456
171	left Area Fo4 (OFC)	0.504423
172	left Area hOc6 (POS)	0.504397
173	left Fastigial Nucleus (Cerebellum)	0.504332
174	right Area Fo7 (OFC)	0.504301
175	right Interposed Nucleus (Cerebellum)	0.504294
176	right Area hIP5 (IPS)	0.504222
177	left Area FG2 (FusG)	0.504197
178	left VTM (Amygdala)	0.503883
179	left Area hPO1 (POS)	0.503767
180	right Area Id7 (Insula)	0.503706
181	right Area p24ab (pACC)	0.503686
182	right Area Id5 (Insula)	0.503662
183	left HC-Subiculum (Hippocampus)	0.50356
184	right Area 1 (PostCG)	0.503417
185	right Area OP5 (Frontal Operculum)	0.503412
186	left Area Ig1 (Insula)	0.503408
187	right Area OP4 (POperc)	0.503405
188	right Area hOc3v (LingG)	0.503364
189	left Area 7M (SPL)	0.503334
190	left CA1 (Hippocampus)	0.503293
191	right Area OP3 (POperc)	0.503286
192	right Area TeI (STG)	0.503233
193	left HC-Prosubiculum (Hippocampus)	0.503231
194	left Area 5M (SPL)	0.503164
195	right Dorsal Dentate Nucleus (Cerebellum)	0.503107
196	left Area hIP1 (IPS)	0.503024
197	left Area TI (STG)	0.502957
198	right Area OP7 (Frontal Operculum)	0.502902
199	right Area hIP6 (IPS)	0.502876
200	right Area hIP7 (IPS)	0.502815
201	left Area hIP7 (IPS)	0.502801
202	right Frontal-to-Occipital (GapMap)	0.502788
203	left Area 6ma (preSMA, mesial SFG)	0.502769
204	right Area 4a (PreCG)	0.502763
205	left Area PFt (IPL)	0.502757
206	right Area Id4 (Insula)	0.502709
207	left Area 7A (SPL)	0.502475
208	right Area PFop (IPL)	0.502464
209	left Area PFop (IPL)	0.502273
210	left Area STS1 (STS)	0.502263
211	left Area Id5 (Insula)	0.502221
212	right Area 4p (PreCG)	0.502221
213	left Area OP4 (POperc)	0.502193
214	right Area Ig1 (Insula)	0.502082
215	left Area hIP8 (IPS)	0.502055
216	left Area p24ab (pACC)	0.502016
217	left Area 2 (PostCS)	0.501971
218	right Area Fp1 (FPole)	0.501936
219	right Area PFcm (IPL)	0.501722
220	left Area OP3 (POperc)	0.501682
221	right Area hIP8 (IPS)	0.501592
222	right Area Fo4 (OFC)	0.501577
223	left Area Fo5 (OFC)	0.501569
224	left Area Fo6 (OFC)	0.501551
225	left HC-Parasubiculum (Hippocampus)	0.501509
226	right Area hIP1 (IPS)	0.501485
227	left Area TE 2.2 (STG)	0.501448
228	right Area STS1 (STS)	0.501402
229	left Area Fo2 (OFC)	0.501385
230	left Area Fp2 (FPole)	0.501371
231	right Area PF (IPL)	0.501341
232	right HC-Parasubiculum (Hippocampus)	0.501284
233	right Area TI (STG)	0.501219
234	right Area 45 (IFG)	0.501159
235	right Fastigial Nucleus (Cerebellum)	0.501157
236	right Area Id2 (Insula)	0.50105
237	right Area Ig3 (Insula)	0.501049
238	right Area 7M (SPL)	0.500718
239	right Area 3b (PostCG)	0.500567
240	right Area 44 (IFG)	0.500409
241	left Frontal-II (GapMap)	0.50038
242	right Area hOc2 (V2, 18)	0.500342
243	right Area OP2 (POperc)	0.500311
244	left Area Id4 (Insula)	0.500188
245	right Area Id3 (Insula)	0.500166
246	right Area hOc1 (V1, 17, CalcS)	0.500152
