# Supplementary material for: Multimodal phenotypic classification of generalized anxiety and panic using structural MRI data and psychosocial factors: machine learning results from the German National Cohort (NAKO) study
Source: Transl Psychiatry. 2026 May 28;16:287. doi: 10.1038/s41398-026-04131-1 (PMC13219414; doi:10.1038/s41398-026-04131-1)
Supplement: Supplementary file 7 — S6 GAD variable importance - Combined (P+N) model [file 41398_2026_4131_MOESM7_ESM.xls]

## Sheet: gad_cat_winning_varImp
rank	variable	importance score (ROC)
1	Depression (PHQ)	0.953802
2	Stress	0.907913
3	Childhood Traumata	0.651164
4	Panic Attacks	0.642845
5	Female	0.576155
6	left IF (Amygdala)	0.565794
7	Age	0.540441
8	left Area OP8 (Frontal Operculum)	0.530047
9	right SF (Amygdala)	0.52788
10	left Area 7M (SPL)	0.525068
11	left Area OP9 (Frontal Operculum)	0.524523
12	Smoking (Lifetime Cigarettes)	0.524391
13	right Area PGa (IPL)	0.523757
14	right Area Fp2 (FPole)	0.523697
15	left Area 7PC (SPL)	0.523203
16	left Area Id6 (Insula)	0.522893
17	right Frontal-to-Temporal (GapMap)	0.52254
18	right VTM (Amygdala)	0.522229
19	left Area hIP1 (IPS)	0.521474
20	right LB (Amygdala)	0.521241
21	right Area 5Ci (SPL)	0.520635
22	right Area hIP5 (IPS)	0.519901
23	right Area hIP3 (IPS)	0.519625
24	right Area p24ab (pACC)	0.519434
25	left Area hPO1 (POS)	0.519221
26	left Area 5Ci (SPL)	0.518808
27	right MF (Amygdala)	0.51845
28	left Area 7A (SPL)	0.518293
29	right Area Fp1 (FPole)	0.518055
30	right Area 6d1 (PreCG)	0.517993
31	left Area hIP3 (IPS)	0.517806
32	left Area hIP2 (IPS)	0.517486
33	right Area 5M (SPL)	0.517275
34	right Area 7M (SPL)	0.51722
35	right Area Id6 (Insula)	0.517144
36	right Dorsal Dentate Nucleus (Cerebellum)	0.517006
37	left Frontal-to-Temporal (GapMap)	0.516455
38	left Dorsal Dentate Nucleus (Cerebellum)	0.516261
39	left Area hIP8 (IPS)	0.516247
40	left Area hIP4 (IPS)	0.515997
41	right HATA (Hippocampus)	0.515975
42	right Area Fo6 (OFC)	0.515709
43	left HC-Prosubiculum (Hippocampus)	0.515608
44	right Area hIP1 (IPS)	0.515592
45	right Area Fo1 (OFC)	0.515384
46	left Area Id7 (Insula)	0.515272
47	left Area PFop (IPL)	0.515124
48	left Area PGp (IPL)	0.514848
49	left Area FG3 (FusG)	0.514788
50	right Area OP7 (Frontal Operculum)	0.514716
51	left Fastigial Nucleus (Cerebellum)	0.514671
52	right Area OP8 (Frontal Operculum)	0.51465
53	left Area 6ma (preSMA, mesial SFG)	0.514547
54	left Area hIP5 (IPS)	0.514461
55	right Area OP2 (POperc)	0.514259
56	left SF (Amygdala)	0.514212
57	right Area 5L (SPL)	0.514206
58	right CA2 (Hippocampus)	0.514171
59	right Area p32 (pACC)	0.514132
60	right Area 3a (PostCG)	0.514102
61	left Area 5M (SPL)	0.513853
62	right Frontal-I (GapMap)	0.513828
63	left Area Fo1 (OFC)	0.513756
64	right Area 4a (PreCG)	0.513623
65	left Area OP7 (Frontal Operculum)	0.513613
66	left Area OP5 (Frontal Operculum)	0.513304
67	left HATA (Hippocampus)	0.513294
68	right Ch 123 (Basal Forebrain)	0.513243
69	left Area hOc4la (LOC)	0.513171
70	right Area 45 (IFG)	0.513117
71	left Area PF (IPL)	0.512934
72	left Area hIP6 (IPS)	0.512879
73	right Area hOc4v (LingG)	0.512726
74	right Area 7P (SPL)	0.512708
75	left Area 45 (IFG)	0.512405
76	right Area hIP8 (IPS)	0.512265
77	right Area 3b (PostCG)	0.512146
78	right HC-Presubiculum (Hippocampus)	0.511394
79	left Area OP6 (Frontal Operculum)	0.511352
80	right Area FG2 (FusG)	0.511316
81	right Area hOc4d (Cuneus)	0.51116
82	left VTM (Amygdala)	0.511127
83	right CA3 (Hippocampus)	0.510901
84	left Area hIP7 (IPS)	0.510823
85	right Ventral Dentate Nucleus (Cerebellum)	0.510704
86	right Area Id7 (Insula)	0.510598
87	left Area Fp2 (FPole)	0.510578
88	left Area 2 (PostCS)	0.51054
89	right Area hIP6 (IPS)	0.510525
90	left Area 44 (IFG)	0.510521
91	left Area Fo2 (OFC)	0.510519
92	left Area Ia (Insula)	0.510428
93	right Area hOc4la (LOC)	0.510378
94	left Area hOc4lp (LOC)	0.510224
95	right Area 1 (PostCG)	0.510066
96	right Area 33 (ACC)	0.509927
97	right Area OP3 (POperc)	0.509922
98	left Entorhinal Cortex	0.509898
99	left Area OP2 (POperc)	0.509734
100	right Area OP1 (POperc)	0.509701
101	right Area TE 2.2 (STG)	0.50968
102	right Area s24 (sACC)	0.509433
103	right Area STS2 (STS)	0.509238
104	right Area STS1 (STS)	0.509231
105	left Temporal-to-Parietal (GapMap)	0.509147
106	left Area 5L (SPL)	0.509129
107	right Area OP9 (Frontal Operculum)	0.509065
108	left Ch 4 (Basal Forebrain)	0.509029
109	right HC-Transsubiculum (Hippocampus)	0.508983
110	left Frontal-I (GapMap)	0.508917
111	left Area TE 1.0 (HESCHL)	0.508901
112	left Area PGa (IPL)	0.508643
113	left Area TE 1.1 (HESCHL)	0.508609
114	left Area OP4 (POperc)	0.508551
115	left DG (Hippocampus)	0.508512
116	right Fastigial Nucleus (Cerebellum)	0.508508
117	right Area OP5 (Frontal Operculum)	0.50839
118	left HC-Transsubiculum (Hippocampus)	0.508357
119	right Area FG1 (FusG)	0.508346
120	left Frontal-II (GapMap)	0.508324
121	right Area Ig1 (Insula)	0.508293
122	left Area TE 1.2 (HESCHL)	0.508213
123	left MF (Amygdala)	0.508089
124	left Area s32 (sACC)	0.508055
125	left Area hOc6 (POS)	0.507947
126	right Area TE 3 (STG)	0.507928
127	left Area PFt (IPL)	0.507554
128	left Area TeI (STG)	0.507545
129	left Ch 123 (Basal Forebrain)	0.507511
130	right Area TeI (STG)	0.50747
131	left Area TE 3 (STG)	0.507444
132	left Area FG1 (FusG)	0.507268
133	left Area p24ab (pACC)	0.507236
134	left Area hOc4v (LingG)	0.507224
135	right Area Id5 (Insula)	0.50717
136	left Area Fo3 (OFC)	0.507104
137	right Temporal-to-Parietal (GapMap)	0.507049
138	left Area hOc1 (V1, 17, CalcS)	0.507009
139	left Area 3a (PostCG)	0.506942
140	right Frontal-II (GapMap)	0.506921
141	right Area PFcm (IPL)	0.506487
142	left Area 1 (PostCG)	0.506432
143	right Area 44 (IFG)	0.506355
144	left CA3 (Hippocampus)	0.506143
145	right Area TE 1.1 (HESCHL)	0.506092
146	right Entorhinal Cortex	0.506053
147	right Area Ia (Insula)	0.506032
148	right Area TE 1.0 (HESCHL)	0.505917
149	right Area hIP7 (IPS)	0.505917
150	right Area PFop (IPL)	0.505747
151	right Area Fo2 (OFC)	0.505736
152	left Area Fo4 (OFC)	0.505601
153	right HC-Subiculum (Hippocampus)	0.505463
154	left Area STS1 (STS)	0.505457
155	right Area p24c (pACC)	0.505452
156	left Area 4a (PreCG)	0.505373
157	left Area Fo6 (OFC)	0.505344
158	right Area 6d2 (PreCG)	0.505328
159	right CM (Amygdala)	0.505212
160	left Area Id3 (Insula)	0.505118
161	left Area Id1 (Insula)	0.505108
162	right Area hIP4 (IPS)	0.505045
163	left Area 4p (PreCG)	0.504957
164	left Area Ig3 (Insula)	0.504916
165	right Area Id2 (Insula)	0.504907
166	left Area FG4 (FusG)	0.504907
167	right Area FG4 (FusG)	0.504827
168	left Interposed Nucleus (Cerebellum)	0.504822
169	left Area 33 (ACC)	0.504805
170	right Area Id4 (Insula)	0.504643
171	right Area 4p (PreCG)	0.504642
172	left Area hOc2 (V2, 18)	0.504585
173	left Area Fp1 (FPole)	0.504518
174	right Area 6ma (preSMA, mesial SFG)	0.504493
175	left HC-Subiculum (Hippocampus)	0.504464
176	right Area OP6 (Frontal Operculum)	0.504406
177	right Area Ig2 (Insula)	0.504247
178	right Area hOc6 (POS)	0.504241
179	right Area Fo4 (OFC)	0.504228
180	right Area Fo7 (OFC)	0.504222
181	left Area 7P (SPL)	0.504133
182	right Area hOc1 (V1, 17, CalcS)	0.504119
183	right Area 25 (sACC)	0.504086
184	right Area s32 (sACC)	0.504069
185	left Area 6mp (SMA, mesial SFG)	0.504037
186	left LB (Amygdala)	0.503979
187	left Area Fo7 (OFC)	0.503604
188	left HC-Parasubiculum (Hippocampus)	0.503599
189	right Area hPO1 (POS)	0.503588
190	left CA2 (Hippocampus)	0.503586
191	left Area hOc3d (Cuneus)	0.503529
192	right CA1 (Hippocampus)	0.503457
193	right Area hOc2 (V2, 18)	0.503401
194	right Area 6d3 (SFS)	0.503234
195	right Area Ig3 (Insula)	0.50318
196	right Area PF (IPL)	0.503136
197	right HC-Parasubiculum (Hippocampus)	0.503119
198	right Ch 4 (Basal Forebrain)	0.503112
199	left Area hOc5 (LOC)	0.503039
200	right Area Id3 (Insula)	0.503037
201	right Area hOc5 (LOC)	0.503011
202	left Area 25 (sACC)	0.502956
203	left Area Fo5 (OFC)	0.502952
204	left Area Id5 (Insula)	0.502939
205	right Area FG3 (FusG)	0.502906
206	right Area PFm (IPL)	0.502734
207	left Area hOc4d (Cuneus)	0.502693
208	left Ventral Dentate Nucleus (Cerebellum)	0.502558
209	right Area PFt (IPL)	0.502482
210	right Area PGp (IPL)	0.502465
211	left Area TE 2.1 (STG)	0.502422
212	left Area 3b (PostCG)	0.502376
213	left HC-Presubiculum (Hippocampus)	0.502335
214	right DG (Hippocampus)	0.502243
215	right Area TI (STG)	0.502218
216	left Area TE 2.2 (STG)	0.502176
217	left CM (Amygdala)	0.502141
218	left Area 6d1 (PreCG)	0.502116
219	right Area hIP2 (IPS)	0.502085
220	right Area 7PC (SPL)	0.502037
221	right Frontal-to-Occipital (GapMap)	0.501979
222	left Area TI (STG)	0.501869
223	right Area 2 (PostCS)	0.501866
224	right Area OP4 (POperc)	0.501853
225	left Area hOc3v (LingG)	0.501714
226	right Area Id1 (Insula)	0.501693
227	left Area s24 (sACC)	0.501669
228	right Area Fo5 (OFC)	0.501515
229	left Area Ig1 (Insula)	0.501454
230	left Area Id4 (Insula)	0.501402
231	left Area PFm (IPL)	0.501341
232	right Interposed Nucleus (Cerebellum)	0.501299
233	right Area hOc3d (Cuneus)	0.501289
234	left Area p32 (pACC)	0.501252
235	right Area hOc3v (LingG)	0.501224
236	right Area Fo3 (OFC)	0.501141
237	left Frontal-to-Occipital (GapMap)	0.50104
238	left Area Id2 (Insula)	0.501025
239	right Area 6mp (SMA, mesial SFG)	0.500974
240	right Area TE 1.2 (HESCHL)	0.500967
241	right Area hOc4lp (LOC)	0.500876
242	left Area Ig2 (Insula)	0.500846
243	right Area 7A (SPL)	0.500805
244	left Area PFcm (IPL)	0.500788
245	left Area OP3 (POperc)	0.500759
246	left Area FG2 (FusG)	0.500745
247	left Area STS2 (STS)	0.500721
248	left CA1 (Hippocampus)	0.500698
249	left Area p24c (pACC)	0.500686
250	left Area 6d3 (SFS)	0.50053
251	right HC-Prosubiculum (Hippocampus)	0.500388
252	right Area TE 2.1 (STG)	0.50027
253	left Area OP1 (POperc)	0.500091
