# Supplementary material for: Multimodal phenotypic classification of generalized anxiety and panic using structural MRI data and psychosocial factors: machine learning results from the German National Cohort (NAKO) study
Source: Transl Psychiatry. 2026 May 28;16:287. doi: 10.1038/s41398-026-04131-1 (PMC13219414; doi:10.1038/s41398-026-04131-1)
Supplement: Supplementary file 8 — S7 Panic attacks variable importance - Combined (P+N) model [file 41398_2026_4131_MOESM8_ESM.xls]

## Sheet: panic_cat_winning_varImp
rank	variable	importance score (ROC)
1	GAD	0.882132
2	Depression (PHQ)	0.840713
3	Stress	0.809182
4	Childhood Traumata	0.638272
5	Female	0.586364
6	left IF (Amygdala)	0.554063
7	left Area OP8 (Frontal Operculum)	0.537282
8	right MF (Amygdala)	0.528325
9	Smoking (Lifetime Cigarettes)	0.526805
10	right Area 7A (SPL)	0.524819
11	right Area hOc4d (Cuneus)	0.523952
12	left CA2 (Hippocampus)	0.523823
13	left Area 44 (IFG)	0.523279
14	right Area 33 (ACC)	0.523226
15	right Frontal-to-Temporal (GapMap)	0.523018
16	right Area hOc4la (LOC)	0.522419
17	left Area hOc5 (LOC)	0.522383
18	right Area 6d1 (PreCG)	0.52103
19	right Area Id1 (Insula)	0.51984
20	left SF (Amygdala)	0.51957
21	right Area 5L (SPL)	0.51895
22	left Area 45 (IFG)	0.518933
23	left CM (Amygdala)	0.518714
24	right Area TE 2.1 (STG)	0.518613
25	right Area FG3 (FusG)	0.518389
26	right SF (Amygdala)	0.518194
27	left Area hIP2 (IPS)	0.518127
28	right Area 6d3 (SFS)	0.51802
29	right LB (Amygdala)	0.517833
30	left Area 3a (PostCG)	0.517758
31	right Frontal-II (GapMap)	0.517733
32	left Area Id6 (Insula)	0.517696
33	right Area Fo6 (OFC)	0.517478
34	right Ch 123 (Basal Forebrain)	0.517281
35	left Area hOc1 (V1, 17, CalcS)	0.516629
36	left Dorsal Dentate Nucleus (Cerebellum)	0.516588
37	left Area Fo3 (OFC)	0.516477
38	right Area 5Ci (SPL)	0.516466
39	left Area 6d3 (SFS)	0.51635
40	left Area STS2 (STS)	0.515916
41	right HATA (Hippocampus)	0.515844
42	Age	0.515355
43	left Area 5L (SPL)	0.515203
44	left Area Fo7 (OFC)	0.515146
45	left Area 7P (SPL)	0.515131
46	right Area PGa (IPL)	0.515114
47	right CA2 (Hippocampus)	0.51472
48	right HC-Presubiculum (Hippocampus)	0.514718
49	left Area OP9 (Frontal Operculum)	0.514569
50	right Area PFm (IPL)	0.514544
51	left Area PGp (IPL)	0.514315
52	right Area 7P (SPL)	0.514194
53	left MF (Amygdala)	0.514116
54	right CA3 (Hippocampus)	0.513931
55	left Area hIP4 (IPS)	0.513916
56	left Area 25 (sACC)	0.513882
57	right Area TE 2.2 (STG)	0.513837
58	left Area TE 1.2 (HESCHL)	0.513627
59	left Area 5Ci (SPL)	0.513399
60	left Area 6mp (SMA, mesial SFG)	0.513237
61	left Area p32 (pACC)	0.51316
62	left Area Id2 (Insula)	0.51311
63	left Area hOc3v (LingG)	0.513083
64	right Area hOc4v (LingG)	0.513039
65	right Area hPO1 (POS)	0.512883
66	right Area Ig2 (Insula)	0.5127
67	left Area OP7 (Frontal Operculum)	0.512698
68	right CM (Amygdala)	0.512692
69	left Area Ia (Insula)	0.512537
70	right Area hIP3 (IPS)	0.51246
71	left HC-Transsubiculum (Hippocampus)	0.512457
72	left CA3 (Hippocampus)	0.512435
73	left Area TE 1.1 (HESCHL)	0.512428
74	right Area s24 (sACC)	0.51216
75	left DG (Hippocampus)	0.512141
76	right Area Fp2 (FPole)	0.51209
77	right Entorhinal Cortex	0.511921
78	right HC-Transsubiculum (Hippocampus)	0.511905
79	left HATA (Hippocampus)	0.511872
80	left Area Id7 (Insula)	0.511822
81	left Frontal-to-Occipital (GapMap)	0.511547
82	left Interposed Nucleus (Cerebellum)	0.511501
83	left Area 6d1 (PreCG)	0.51133
84	left Area PFcm (IPL)	0.51129
85	left Area OP1 (POperc)	0.511141
86	left Area OP5 (Frontal Operculum)	0.511036
87	right HC-Subiculum (Hippocampus)	0.510975
88	right Area FG2 (FusG)	0.510895
89	left Area 1 (PostCG)	0.510716
90	right Area 3a (PostCG)	0.510662
91	right Area Id6 (Insula)	0.510639
92	left Frontal-I (GapMap)	0.510552
93	left Area 4a (PreCG)	0.510468
94	left Area PFm (IPL)	0.510114
95	right Ventral Dentate Nucleus (Cerebellum)	0.510071
96	right Area 25 (sACC)	0.510051
97	right Area hOc3d (Cuneus)	0.510022
98	left Area Ig2 (Insula)	0.510005
99	right Temporal-to-Parietal (GapMap)	0.509979
100	left Ch 4 (Basal Forebrain)	0.509975
101	right Area 6d2 (PreCG)	0.509768
102	right Area STS2 (STS)	0.509674
103	left Area 3b (PostCG)	0.509342
104	left Area Id1 (Insula)	0.509212
105	left HC-Presubiculum (Hippocampus)	0.509183
106	left Frontal-to-Temporal (GapMap)	0.508999
107	left Ch 123 (Basal Forebrain)	0.50895
108	right Area Fo1 (OFC)	0.508919
109	right DG (Hippocampus)	0.508889
110	right Area FG1 (FusG)	0.508863
111	left Area hOc2 (V2, 18)	0.508835
112	right Area 6mp (SMA, mesial SFG)	0.508392
113	right Area 7PC (SPL)	0.508348
114	left Area hIP3 (IPS)	0.508264
115	left Area hOc4lp (LOC)	0.508191
116	left Area Id3 (Insula)	0.508184
117	right CA1 (Hippocampus)	0.508166
118	right Area hOc5 (LOC)	0.508111
119	left Area OP2 (POperc)	0.508059
120	left Area 4p (PreCG)	0.508025
121	right Area p32 (pACC)	0.508014
122	left Area FG1 (FusG)	0.508
123	left Area s24 (sACC)	0.507934
124	right Area OP8 (Frontal Operculum)	0.507859
125	right Area FG4 (FusG)	0.507829
126	left Area s32 (sACC)	0.507806
127	left Area TE 1.0 (HESCHL)	0.507764
128	right Area TE 1.1 (HESCHL)	0.50767
129	left LB (Amygdala)	0.507617
130	left Area PGa (IPL)	0.507604
131	right Area TE 3 (STG)	0.507556
132	right Area hIP2 (IPS)	0.507549
133	left Area p24c (pACC)	0.507485
134	right HC-Prosubiculum (Hippocampus)	0.507424
135	right Area hIP4 (IPS)	0.50741
136	left Area Ig3 (Insula)	0.50733
137	right Area Fo5 (OFC)	0.507266
138	right Area OP9 (Frontal Operculum)	0.507242
139	left Area OP6 (Frontal Operculum)	0.507172
140	left Area hOc4la (LOC)	0.507159
141	left Area hIP6 (IPS)	0.507147
142	left Area hOc4v (LingG)	0.507147
143	left Area 33 (ACC)	0.50706
144	left Area TE 3 (STG)	0.50702
145	right Area OP1 (POperc)	0.506992
146	right Ch 4 (Basal Forebrain)	0.506918
147	right Area Fo2 (OFC)	0.506607
148	right Area TE 1.0 (HESCHL)	0.506528
149	left Area hOc3d (Cuneus)	0.50637
150	left Area Fp1 (FPole)	0.506365
151	left Area hOc4d (Cuneus)	0.506295
152	right Area 6ma (preSMA, mesial SFG)	0.506223
153	left Ventral Dentate Nucleus (Cerebellum)	0.506107
154	right Area Ia (Insula)	0.506104
155	left Area PF (IPL)	0.506074
156	left Area 7PC (SPL)	0.505947
157	left Area TeI (STG)	0.505868
158	left Temporal-to-Parietal (GapMap)	0.505825
159	right Area OP6 (Frontal Operculum)	0.505723
160	left Entorhinal Cortex	0.505673
161	right Area 5M (SPL)	0.505602
162	right Area s32 (sACC)	0.505557
163	left Area TE 2.1 (STG)	0.505507
164	right Area hOc4lp (LOC)	0.505452
165	left Area FG4 (FusG)	0.505387
166	right Area 2 (PostCS)	0.505217
167	right Frontal-I (GapMap)	0.505199
168	right Area hOc6 (POS)	0.505081
169	right Area PGp (IPL)	0.50508
170	left Area Fo1 (OFC)	0.505034
171	right VTM (Amygdala)	0.505019
172	right Area p24c (pACC)	0.504943
173	right Area TE 1.2 (HESCHL)	0.504902
174	right Area PFt (IPL)	0.504881
175	left Area FG3 (FusG)	0.504732
176	left Area hIP5 (IPS)	0.504726
177	right Area Fo3 (OFC)	0.50456
178	left Area Fo4 (OFC)	0.504423
179	left Area hOc6 (POS)	0.504397
180	left Fastigial Nucleus (Cerebellum)	0.504332
181	right Area Fo7 (OFC)	0.504301
182	right Interposed Nucleus (Cerebellum)	0.504294
183	right Area hIP5 (IPS)	0.504222
184	left Area FG2 (FusG)	0.504197
185	left VTM (Amygdala)	0.503883
186	left Area hPO1 (POS)	0.503767
187	right Area Id7 (Insula)	0.503706
188	right Area p24ab (pACC)	0.503686
189	right Area Id5 (Insula)	0.503662
190	left HC-Subiculum (Hippocampus)	0.50356
191	right Area 1 (PostCG)	0.503417
192	right Area OP5 (Frontal Operculum)	0.503412
193	left Area Ig1 (Insula)	0.503408
194	right Area OP4 (POperc)	0.503405
195	right Area hOc3v (LingG)	0.503364
196	left Area 7M (SPL)	0.503334
197	left CA1 (Hippocampus)	0.503293
198	right Area OP3 (POperc)	0.503286
199	right Area TeI (STG)	0.503233
200	left HC-Prosubiculum (Hippocampus)	0.503231
201	left Area 5M (SPL)	0.503164
202	right Dorsal Dentate Nucleus (Cerebellum)	0.503107
203	left Area hIP1 (IPS)	0.503024
204	left Area TI (STG)	0.502957
205	right Area OP7 (Frontal Operculum)	0.502902
206	right Area hIP6 (IPS)	0.502876
207	right Area hIP7 (IPS)	0.502815
208	left Area hIP7 (IPS)	0.502801
209	right Frontal-to-Occipital (GapMap)	0.502788
210	left Area 6ma (preSMA, mesial SFG)	0.502769
211	right Area 4a (PreCG)	0.502763
212	left Area PFt (IPL)	0.502757
213	right Area Id4 (Insula)	0.502709
214	left Area 7A (SPL)	0.502475
215	right Area PFop (IPL)	0.502464
216	left Area PFop (IPL)	0.502273
217	left Area STS1 (STS)	0.502263
218	left Area Id5 (Insula)	0.502221
219	right Area 4p (PreCG)	0.502221
220	left Area OP4 (POperc)	0.502193
221	right Area Ig1 (Insula)	0.502082
222	left Area hIP8 (IPS)	0.502055
223	left Area p24ab (pACC)	0.502016
224	left Area 2 (PostCS)	0.501971
225	right Area Fp1 (FPole)	0.501936
226	right Area PFcm (IPL)	0.501722
227	left Area OP3 (POperc)	0.501682
228	right Area hIP8 (IPS)	0.501592
229	right Area Fo4 (OFC)	0.501577
230	left Area Fo5 (OFC)	0.501569
231	left Area Fo6 (OFC)	0.501551
232	left HC-Parasubiculum (Hippocampus)	0.501509
233	right Area hIP1 (IPS)	0.501485
234	left Area TE 2.2 (STG)	0.501448
235	right Area STS1 (STS)	0.501402
236	left Area Fo2 (OFC)	0.501385
237	left Area Fp2 (FPole)	0.501371
238	right Area PF (IPL)	0.501341
239	right HC-Parasubiculum (Hippocampus)	0.501284
240	right Area TI (STG)	0.501219
241	right Area 45 (IFG)	0.501159
242	right Fastigial Nucleus (Cerebellum)	0.501157
243	right Area Id2 (Insula)	0.50105
244	right Area Ig3 (Insula)	0.501049
245	right Area 7M (SPL)	0.500718
246	right Area 3b (PostCG)	0.500567
247	right Area 44 (IFG)	0.500409
248	left Frontal-II (GapMap)	0.50038
249	right Area hOc2 (V2, 18)	0.500342
250	right Area OP2 (POperc)	0.500311
251	left Area Id4 (Insula)	0.500188
252	right Area Id3 (Insula)	0.500166
253	right Area hOc1 (V1, 17, CalcS)	0.500152
