# Supplementary material for: Multimodal phenotypic classification of generalized anxiety and panic using structural MRI data and psychosocial factors: machine learning results from the German National Cohort (NAKO) study
Source: Transl Psychiatry. 2026 May 28;16:287. doi: 10.1038/s41398-026-04131-1 (PMC13219414; doi:10.1038/s41398-026-04131-1)
Supplement: Supplementary file 9 — S8 Model hyperparameters [file 41398_2026_4131_MOESM9_ESM.xls]

## Sheet: Tabelle1
SVM-L
Outcome	Data Set	cost
GAD	N	64
	P	0.0625
	P+N	0.00390625
panic	N	4
	P	64
	P+N	0.00390625
SVM-R
Outcome	Data Set	sigma	C
GAD	N	0.00216195	0.25
	P	0.255119	0.25
	P+N	0.00211794	1
panic	N	0.00214815	0.25
	P	0.212258	0.25
	P+N	0.00211267	1
RF
Outcome	Data Set	mtry	split rule	min. node size
GAD	N	247	gini	1
	P	2	extratrees	1
	P+N	225	extratrees	1
panic	N	192	gini	1
	P	2	extratrees	1
	P+N	113	extratrees	1
ELNET
Outcome	Data Set	alpha	lambda
GAD	N	0.9	0.00531468
	P	1	0.00778812
	P+N	0.9	0.0182502
panic	N	0.1	0.000148787
	P	0.7	0.0114691
	P+N	1	0.0256906
